# Supplementary material for: An Invisible Early Steatosis Phenotype Defined for a Large Population-Based Cohort
Source: Biomedicines. 2025 Dec 11;13(12):3045. doi: 10.3390/biomedicines13123045 (PMC12731107; doi:10.3390/biomedicines13123045)
Supplement: Supplementary file 1 [file biomedicines-13-03045-s001.zip]

Archive with 3 entries (3 files):
- S1 File pheno ANCOVA women.pdf
- S2 File pheno ANCOVA men .pdf
- S3 pheno cluster affectation.pdf
